# Supplementary material for: Thermoelectric Properties of Cotton Fabrics Dip-Coated in Pyrolytically Stripped Pyrograf® III Carbon Nanofiber Based Aqueous Inks
Source: Materials (Basel). 2023 Jun 12;16(12):4335. doi: 10.3390/ma16124335 (PMC10305365; doi:10.3390/ma16124335)
Supplement: Supplementary file 1 [file materials-16-04335-s001.zip]

Archive with 1 entries (1 files):
- materials-2416466-supplementary.pdf
